# Supplementary material for: A Combined Plasmonic and Electrochemical Aptasensor Based on Gold Nanopit Arrays for the Detection of Human Serum Albumin
Source: Nanomaterials (Basel). 2023 Aug 19;13(16):2374. doi: 10.3390/nano13162374 (PMC10458775; doi:10.3390/nano13162374)
Supplement: Supplementary file 1 [file nanomaterials-13-02374-s001.zip]

Archive with 1 entries (1 files):
- nanomaterials-2534926-supplementary.pdf
